# Supplementary material for: The empty pelvis syndrome: a core data set from the PelvEx collaborative
Source: Br J Surg. 2024 Mar 8;111(3):znae042. doi: 10.1093/bjs/znae042 (PMC10921833; doi:10.1093/bjs/znae042)
Supplement: znae042_Supplementary_Data [file znae042_supplementary_data.zip]

Archive with 6 entries (6 files):
- Figure_S1.docx
- Table_S1.docx
- Table_S2.docx
- Table_S3.docx
- Table_S4.docx
- Table_S5.docx
